# Supplementary material for: Constructing and analysing dynamic models with modelbase v1.2.3: a software update
Source: BMC Bioinformatics. 2021 Apr 20;22:203. doi: 10.1186/s12859-021-04122-7 (PMC8056244; doi:10.1186/s12859-021-04122-7)
Supplement: Supplementary file 3 — Additional file 3. Jupyter Notebook upper-glycolysis.ipynb: toy model of the upper path of glycolysis asintroduced in [27] [file 12859_2021_4122_MOESM3_ESM.ipynb]

# %% [markdown]
# Toy model of upper glycolysis

An example of how to use modelbase v.1.2.
We replicated here the toy model of upper glycolysis and used it to show the mca class for the Metabolic Control Analysis. 

This notebook replicates the results of the toy model introduced for an educational purpose in the Systems Biology textbook by [Edda Klipp et al.](https://books.google.de/books?id=V1ZiEw5eo7EC&printsec=frontcover&hl=pl#v=onepage&q&f=false), results from p. 87)

# %% [markdown]
# Model construction
## Import packages

# %% [code]
import numpy as np
import matplotlib as mpl
from mpl_toolkits.mplot3d import Axes3D
import matplotlib.pyplot as plt

from modelbase.ode import Model, LabelModel, LinearLabelModel, Simulator, mca
from modelbase.ode import ratefunctions as rf

# %% [markdown]
## define parameters and compounds

# %% [code]
parameters = {
    "k1": 0.25,
    "k2": 1,
    "k3": 1,
    "k3m": 1,
    "k4": 1,
    "k5": 1,
    "k6": 1,
    "k7": 2.5,
}

compounds = {"GLC", "G6P", "F6P", "FBP", "ATP", "ADP"}

# %% [markdown]
## Instantiate model

# %% [code]
m = Model(parameters, compounds)

# add reactions using defined ratefunctions
m.add_reaction(
    rate_name="v1", function=rf.constant, stoichiometry={"GLC": 1}, parameters=["k1"],
)
m.add_reaction(
    rate_name="v2",
    function=rf.mass_action_2,
    stoichiometry={"GLC": -1, "ATP": -1, "G6P": 1, "ADP": 1},
    parameters=["k2"],
)
m.add_reaction(
    rate_name="v3",
    function=rf.reversible_mass_action_1_1,
    stoichiometry={"G6P": -1, "F6P": 1},
    parameters=["k3", "k3m"],
    reversible=True,
)
m.add_reaction(
    rate_name="v4",
    function=rf.mass_action_2,
    stoichiometry={"F6P": -1, "ATP": -1, "ADP": 1, "FBP": 1},
    parameters=["k4"],
)
m.add_reaction(
    rate_name="v5",
    function=rf.mass_action_1,
    stoichiometry={"FBP": -1, "F6P": 1},
    parameters=["k5"],
)
m.add_reaction(
    rate_name="v6",
    function=rf.mass_action_1,
    stoichiometry={"FBP": -1},
    parameters=["k6"],
)
m.add_reaction(
    rate_name="v7",
    function=rf.mass_action_1,
    stoichiometry={"ADP": -1, "ATP": 1},
    parameters=["k7"],
)

# %% [code]
m.get_stoichiometric_df()

# %% [markdown]
# Dynamic behaviour of the system

# %% [code]
y0 = {
    "GLC": 0,
    "G6P": 0,
    "F6P": 0,
    "FBP": 0,
    "ATP": 0.5,
    "ADP": 0.5,
}

s = Simulator(m)
s.initialise(y0)
t, y = s.simulate(t_end=60, steps=10000)
fig, ax = s.plot(xlabel='time [au]', ylabel='concentration [au]')
plt.show()

# %% [markdown]
# Flux and concentration control coefficients

# %% [code]
parameters = m.get_parameters().keys()

crc = mca.get_concentration_response_coefficients_df(
    model=m, parameters=parameters, y=y0, normalized=True
).loc[:, ["GLC", "G6P", "F6P", "FBP", "ATP", "ADP"]]

frc = mca.get_flux_response_coefficients_df(
    model=m, parameters=parameters, y=y0, normalized=True
)

# %% [code]
fig, axs = mca.plot_multiple(
    dfs=[crc, frc],
    titles=["Concentration Response Coefficients", "Flux Response Coefficients"],
)
