# Supplementary material for: Constructing and analysing dynamic models with modelbase v1.2.3: a software update
Source: BMC Bioinformatics. 2021 Apr 20;22:203. doi: 10.1186/s12859-021-04122-7 (PMC8056244; doi:10.1186/s12859-021-04122-7)
Supplement: Supplementary file 4 — Additional file 4. Jupyter Notebook label-propagation-2015.ipynb: an example of a linear non-reversible pathwayof five randomly sized metabolites and label propagation experiments, as proposed in the paper by Sokol and Portais [29] [file 12859_2021_4122_MOESM4_ESM.ipynb]

# %% [markdown]
# Dynamic Label Propagation in Stationary Metabolic Network

An example of how to use modelbase v.1.2.
We replicated here the results of the dynamic label propagation in a stationary system. 

This notebook replicates the results of toy, linear pathway, as in Fig. 1 in Sokol and Portais (DOI:10.1371/journal.pone.0144652).

# %% [code]
%matplotlib notebook

# %% [code]
import matplotlib.pyplot as plt
import numpy as np

from modelbase.ode import LinearLabelModel, Simulator
from modelbase.utils.plotting import plot

# %% [code]
label_compounds = {"M1": 1, "M2": 1, "M3": 1, "M4": 1, "M5": 1}

llm = LinearLabelModel()
llm.add_compounds(label_compounds)
llm.add_reaction(rate_name="v_in", stoichiometry={"M1": 1,}, labelmap=[0])
llm.add_reaction(rate_name="v1", stoichiometry={"M1": -1, "M2": 1}, labelmap=[0])
llm.add_reaction(rate_name="v2", stoichiometry={"M2": -1, "M3": 1}, labelmap=[0])
llm.add_reaction(rate_name="v3", stoichiometry={"M3": -1, "M4": 1}, labelmap=[0])
llm.add_reaction(rate_name="v4", stoichiometry={"M4": -1, "M5": 1}, labelmap=[0])
llm.add_reaction(rate_name="v_out", stoichiometry={"M5": -1}, labelmap=[0])


y_ss = {"M1": 0.99, "M2": 0.4, "M3": 0.12, "M4": 0.07, "M5": 0.24}
v_ss = {"v_in": 1, "v1": 1, "v2": 1, "v3": 1, "v4": 1, "v_out": 1}
label_y0 = llm.generate_y0()

s = Simulator(llm)
s.initialise(label_y0=label_y0, y_ss=y_ss, v_ss=v_ss)
t, y = s.simulate(5, steps=1000)
derivatives = llm.get_right_hand_side(y_labels=y.T, y_ss=y_ss, v_ss=v_ss)

# %% [code]
fig, ax = plot(
    (t, y), #legend=llm.isotopomers, 
    xlabel="Time (s)", ylabel="Label fraction"
)

for i, der in enumerate(derivatives.values()):
    (index,) = np.where(der == np.max(der))
    ax.plot(
        t[index],
        y[index, i],
        marker="o",
        markersize=10,
        markerfacecolor=f"C{i}",
        markeredgewidth=1.5,
        markeredgecolor="black",
        color=f"C{i}",
        label= 'M$_%.f$ %.2f, t$^*_%.f$: %.2f' %(i+1, y_ss['M'+str(i+1)], i+1, t[index][-1])# round the time to second decimal point
    )

fig.legend(loc='center right', prop={'size': 16})
    
fig.savefig("sokol-figure-1.png", bbox_inches="tight")

# %% [code]
