# Supplementary material for: Constructing and analysing dynamic models with modelbase v1.2.3: a software update
Source: BMC Bioinformatics. 2021 Apr 20;22:203. doi: 10.1186/s12859-021-04122-7 (PMC8056244; doi:10.1186/s12859-021-04122-7)
Supplement: Supplementary file 5 — Additional file 5. Jupyter Notebook hiv-t4cell.ipynb: a model of the dynamics of HIV infection of CD4+ cells,considering three populations of T cells and free virus, proposed by Perelson, Kirschner and de Boer [35] [file 12859_2021_4122_MOESM5_ESM.ipynb]

# %% [markdown]
# Dynamics of HIV Infection of CD4+ T cells

An example of how to use modelbase v.1.2.3. to analyse the dynamics of viral infection.
We replicated here the  original model published in 1993 in Mathematical Biosciences 114:81-125(1993)

"Dynamics of HIV Infection of CD4+ T cells" by ALAN S. PERELSON, DENISE E. KIRSCHNER and ROB DE BOER

# %% [code]
# -*- coding: utf-8 -*-
"""
modelbase implementation fo the original model published in 1993 in Mathematical Biosciences 114:81-125(1993)

Dynamics of HIV Infection of CD4+ T cells
by
ALAN S. PERELSON
DENISE E. KIRSCHNER
AND
ROB DE BOER


model is not concerned with noninfectious viral particles

"""

from modelbase.ode import Model, Simulator
from modelbase.ode import ratelaws as rl

import numpy as np
import matplotlib.pyplot as plt
from mpl_toolkits.mplot3d import Axes3D
import numpy as np
import copy

variables = ['T', # T Uninfected CD4+ cell population size 
             'L', # T* Latently infected CD4+ helper cell population size
             'A', # T** Actively infected CD4+ helper cell population size 
             'V' # V HIV population size
             ]

p = {'s': 10., #Rate of supply of CD4+ T cells from precursors 
    'r': 0.03, #Rate of growth for the CD4+ cell population 
    'Tmax': 1500., #Maximum CD4+ cell population level 
    'muT': 0.02, #Death rate of uninfected and latently infected CD4+ cells 
    'mub': 0.24, #Death rate of actively infected CD4+ cell population 
    'muV': 2.4, #Death rate of free virus 
    'k1': 2.4e-5, #Rate constant for CD4+ cells becoming infected by free virus 
    'k2': 3.e-3, #Rate latently infected cells convert to actively infected 
    'N': 1000., #Number of free virus produced by lysing a CD4+ cell 
    's_': 1., #Viral concentration needed to decrease s to s/2 
    'T0': 1000., #steady-state level of CD4+ cells in uninfected individuals
    }

# modelbase 1.0
m = Model(parameters=p, compounds=variables)

# ====================================================================== #
# Composed parameters #
m.add_derived_parameter(
    parameter_name="k3", function=lambda k, m: k+m, parameters=["k2", "muT"]
)

m.add_derived_parameter(
    parameter_name="k4", function=lambda k, T, m: k*T+m, parameters=["k1","T0", "muV"]
)

m.add_derived_parameter(
    parameter_name="gamma", function=lambda r, T: r/T, parameters=["r","Tmax"]
)
m.add_derived_parameter(
    parameter_name="p", function=lambda r, mu: r-mu, parameters=["r", "muT"]
)

def cellgrowth(T, L, A, s, r, Tmax):
    """ includes two processes:
        the rate of generation of new (presumably uninfected) CD4+ T cells
        from precursors in the bone marrow and thymus and
        cell growth """
    return s + r*T*(1 - (T+L+A)/Tmax)

m.add_reaction(
    rate_name='cellgrowth',
    function=cellgrowth,
    stoichiometry= {"T":1},
    dynamic_variables=["T", "L", "A"],
    parameters=["s", "r", "Tmax"],
    reversible=False,
)


def infection(T, V, k1):
    """ rate at which free virus infects a CD4+ T cell"""
    return k1 * V * T

m.add_reaction(
    rate_name='infection',
    function=infection,
    stoichiometry= {"T": -1, "V": -1, "L": 1},
    dynamic_variables=["T", "V"],
    parameters=["k1"],
    reversible=False,
)

def activation(L, k):
    """Actively infected cells generated from latently infected cells with rate constant k"""
    return k*L

m.add_reaction(
    rate_name='activation',
    function=activation,
    stoichiometry= {"L": -1, "A": 1},
    dynamic_variables=["L"],
    parameters=["k2"],
    reversible=False,
)

def viralcells(A, N, mub):
    return N * mub * A

m.add_reaction(
    rate_name='viralcells',
    function=viralcells,
    stoichiometry= {"V": 1},
    dynamic_variables=["A"],
    parameters=["N", "mub"],
    reversible=False,
)

# now we will add 4 mass action kinetics using rate laws, describing the cell death
m.add_reaction_from_ratelaw(rate_name="vcellsdeath", ratelaw=rl.MassAction(substrates=["T"], products=[], k_fwd="muT"))
m.add_reaction_from_ratelaw(rate_name="vinfecteddeath", ratelaw=rl.MassAction(substrates=["L"], products=[], k_fwd="muT"))
m.add_reaction_from_ratelaw(rate_name="vloss", ratelaw=rl.MassAction(substrates=["A"], products=[], k_fwd="mub"))
m.add_reaction_from_ratelaw(rate_name="vlostinfectivity", ratelaw=rl.MassAction(substrates=["V"], products=[], k_fwd="muV"))


init = {'T': 1000., # T Uninfected CD4+ cell population size 
        'L': 0., # T* Latently infected CD4+ helper cell population size
        'A': 0., # T** Actively infected CD4+ helper cell population size 
        'V': 1.e-3 # V HIV population size
        }

# %% [markdown]
# Reproduce Fig. 2
The original caption under the figure:

"Dynamics of HIV infection. Solutions of Equations (5a)-(5d). Parameters are given in Table 1. In each graph the three curves correspond to different values of N, the number of infectious virus particles produced per actively infected cell. Here Ncrit = 774 and N = 1000 (* ), N = 1200 (0 ), and N = 1400 (0)."

# %% [code]
#Reproduce Fig. 2
point = {1000:{'mark':'*', 'col':'b'}, 1200:{'mark':'s', 'col':'g'}, 1400:{'mark':'o', 'col':'orange'}}
x = 365 #put the marker every x-th point

fig, axs = plt.subplots(2, 2)

for i in point.keys():
    
    s = Simulator(m)
    s.initialise(init)
    s.update_parameter('N', i)
    s.simulate(365*10, steps=3650)
    axs[0][0].plot(s.get_time()[::x]/360, s.get_variable('V')[::x], label=i, color=point[i]['col'], linestyle='None', marker=point[i]['mark'])
    axs[0][0].plot(s.get_time()/360, s.get_variable('V'), color=point[i]['col'])
    axs[0][1].plot(s.get_time()[::x]/360, s.get_variable('T')[::x], label=i, color=point[i]['col'], linestyle='None',marker=point[i]['mark'])
    axs[0][1].plot(s.get_time()/360, s.get_variable('T'), color=point[i]['col'])
    axs[1][0].plot(s.get_time()[::x]/360, s.get_variable('L')[::x], label=i, color=point[i]['col'], linestyle='None',marker=point[i]['mark'])
    axs[1][0].plot(s.get_time()/360, s.get_variable('L'), color=point[i]['col'])
    axs[1][1].plot(s.get_time()[::x]/360, s.get_variable('A')[::x], label=i, color=point[i]['col'], linestyle='None',marker=point[i]['mark'])
    axs[1][1].plot(s.get_time()/360, s.get_variable('A'), color=point[i]['col'])


#set the axis limits as in the figure in the original paper
def replicate(ax,figset):
    ylowerlimit, yupperlimit, ylabel = figset
    ax.set_ylim(ylowerlimit, yupperlimit)
    ax.set_ylabel(ylabel)   
    ax.set(xlabel='YEARS')
    ax.yaxis.get_ticklocs(minor=True)     # []
    # Initialize minor ticks
    ax.minorticks_on()

fig_rep_set = [[1.e-5, 1.e3, 'FREE VIRUS'],
    [500, 1000, 'UNINFECTED  T4 CELLS'],
    [1.e-5, 1.e3, 'LATENTLY INFECTED  T4 CELLS'],
    [1.e-7, 1.e1, 'ACTIVELY INFECTED  T4 CELLS']]   

count = 0
for ax in axs.flat:
    ax.set_yscale('log')
    replicate(ax, fig_rep_set[count])
    count+=1

plt.tight_layout()
plt.show()

# %% [markdown]
# Reproduce Fig. 3
The original caption under the figure: 

"The total CD4+ T-cell population given by T + T\* + T\** versus time
after infection. The three curves correspond to different values of N, the number of infectious virus particles produced per actively infected cell, N = 1000 (* 1, N = 1200 Co), N = 1400 (0)."

# %% [code]
# Reproduce Fig. 3
point = {1000:{'mark':'*', 'col':'b'}, 1200:{'mark':'s', 'col':'g'}, 1400:{'mark':'o', 'col':'orange'}}
x = 365 #put the marker every x-th point

for i in point.keys():
    
    s = Simulator(m)
    s.initialise(init)
    s.update_parameter('N', i)
    s.simulate(365*10, steps=3650) 
    plt.plot(s.get_time()[::x]/360, s.get_variable('T')[::x]+s.get_variable('L')[::x]+s.get_variable('A')[::x], 
             label=i, color=point[i]['col'], marker=point[i]['mark'], linestyle='None',)
    plt.plot(s.get_time()/365, s.get_variable('T')+s.get_variable('L')+s.get_variable('A'), color=point[i]['col'])


ax = plt.gca()
ax.set_xlabel('YEARS')
ax.set_ylabel('TOTAL T4 CELLS')
ax.set_ylim(820, 1000)
plt.legend(title='N size')
plt.show()
