# Supplementary material for: Constructing and analysing dynamic models with modelbase v1.2.3: a software update
Source: BMC Bioinformatics. 2021 Apr 20;22:203. doi: 10.1186/s12859-021-04122-7 (PMC8056244; doi:10.1186/s12859-021-04122-7)
Supplement: Supplementary file 7 — Additional file 7. Jupyter Notebook sir-model.ipynb: classic epidemic Susceptible-Infected-Recovered (SIR) modelparameterised as the autonomous model used to simulate periodicity of chickenpox outbreak in Hida, Japan [45] [file 12859_2021_4122_MOESM7_ESM.ipynb]

# %% [markdown]
# Classic epidemic SIR model

An example of how to use modelbase v1.2.3 for epidemiologic.

We construct here the classic epidemic SIR (Susceptible, Infectious, Recovered populations) model by Kermack and McKendrick (1927). doi:10.1098/rspa.1927.0118

Later to show phase plotting options within the modelbase, we parametrised it to show oscilations as in the model that simulates periodicity of chicken pox outbreak in Hida, Japan, published in recently by Greer et al. in the Royal Society Open Science 7(1), 191187 (2020). https://doi.org/10.1098/rsos.191187

# %% [code]
import numpy as np
import matplotlib as mpl
from mpl_toolkits.mplot3d import Axes3D
import matplotlib.pyplot as plt

from modelbase.ode import Model, Simulator
from modelbase.ode import ratelaws as rl

# %% [markdown]
## SIR without population dynamics
population size is constant over the time
N = S + I + R

# %% [code]
def infection(S, I, N, beta):
    return beta * S * I / N


def turnover(I, gamma):
    return gamma * I


def total_population(S, I, R):
    return S + I + R


parameters = {
    "beta": 2,  # new infections caused by one infection
    "gamma": 0.1,  # turnover rate of infected (death or recovery)
}

m = Model()
m.add_parameters(parameters)
m.add_compounds(("S", "I", "R"))
m.add_algebraic_module(
    module_name="N",
    function=total_population,
    compounds=["S", "I", "R"],
    derived_compounds=["N"],
)
m.add_reaction(
    rate_name="infection",
    function=infection,
    stoichiometry={"S": -1, "I": 1},
    modifiers=["I", "N"],
    parameters=["beta"],
)
m.add_reaction(
    rate_name="turnover",
    function=turnover,
    stoichiometry={"I": -1, "R": 1},
    parameters=["gamma"],
)

s = Simulator(m)
s.initialise({"S": 0.9, "I": 0.1, "R": 0})
s.simulate(t_end=100, steps=100000)
s.plot_all(xlabel='time', ylabel='proportion of population')
plt.show()

# %% [code]
s.get_results_df()

# %% [markdown]
## SIR model with population dynamics
We add now to the existing model new reactions describing the dynamics of births and deaths

We could implement it as:

```
def births(population, birth_rate):
    return birth_rate * population


def deaths(population, death_rate):
    return death_rate * population


m.add_parameters({"birth_rate": 1, "death_rate": 0.1})

m.add_reaction(
    rate_name="births",
    function=births,
    stoichiometry={"S": 1},
    modifiers=["S"],
    parameters=["birth_rate"],
)
m.add_reaction(
    rate_name="death_s",
    function=deaths,
    stoichiometry={"S": -1},
    parameters=["death_rate"],
)
m.add_reaction(
    rate_name="death_i",
    function=deaths,
    stoichiometry={"I": -1},
    parameters=["death_rate"],
)
m.add_reaction(
    rate_name="death_r",
    function=deaths,
    stoichiometry={"R": -1},
    parameters=["death_rate"],
)
```
instead we use the ratelaws to add reaction rates describing death rates from each subpopulation.

# %% [code]
m.add_parameters({"birth_rate": 1, "death_rate": 0.1})

def births(population, birth_rate):
    return birth_rate * population
m.add_reaction(
    rate_name="births",
    function=births,
    stoichiometry={"S": 1},
    modifiers=["S"],
    parameters=["birth_rate"],
)

m.add_reaction_from_ratelaw(rate_name="death_s", ratelaw=rl.MassAction(substrates=["S"], products=[], k_fwd="death_rate"))
m.add_reaction_from_ratelaw(rate_name="death_i", ratelaw=rl.MassAction(substrates=["I"], products=[], k_fwd="death_rate"))
m.add_reaction_from_ratelaw(rate_name="death_r", ratelaw=rl.MassAction(substrates=["R"], products=[], k_fwd="death_rate"))


# %% [code]
s = Simulator(m)
s.initialise({"S": 900, "I": 100, "R": 0})
s.simulate(t_end=250, time_points=np.linspace(0, 250, 25000))
s.update_parameter("beta", 2)
s.plot_all(xlabel='time', ylabel='proportion of population')
plt.show()

# %% [markdown]
## Autonomous model to simulate the peropdicity of chicken pox outbreak
Here, we parametrise the SIR model with population dynamics to show oscilations. 

The parameters are taken from the Figure 4 from Greer et al. (2020). https://doi.org/10.1098/rsos.191187. In the original publication such model simulates periodicity of chicken pox outbreak in Hida, Japan, published in recently by 

# %% [code]
p = {'alpha': 96.5, #number of live births per year 
     'ro': 3.05,
     'delta': 0.028, #death rate per year for individuals who are not infectious
     'mu': 16., # the overall rate of loss from I
    }

variables = ['S', 'I']

# %% [code]
# instantiate model
m = Model(parameters=p, compounds=variables)

# %% [code]
# parameter beta can be derived from other given parameters
# by changing any of dependent parameters, beta will be automatically updated
m.add_derived_parameter(parameter_name ='beta', 
                        function = lambda r0, delta, mu, alpha: (r0*delta*mu)/alpha, 
                        parameters=('ro', 'delta', 'mu', 'alpha'))


def infecting(S, I, beta):
    return beta * S * I 

m.add_reaction(
    rate_name='infecting',
    function=infecting,
    stoichiometry= {"S":-1, "I": 1},
    dynamic_variables=["S", "I"],
    parameters=["beta"],
    reversible=False,
)


#use of the ratelaw for oneline definition of new reaction
m.add_reaction_from_ratelaw(rate_name="vbirth", 
                            ratelaw=rl.Constant(product='S', k="alpha"))
m.add_reaction_from_ratelaw(rate_name="lossfromi", 
                            ratelaw=rl.MassAction(substrates=["I"], products=[], k_fwd="mu"))
m.add_reaction_from_ratelaw(rate_name="vdeathS", 
                            ratelaw=rl.MassAction(substrates=["S"], products=[], k_fwd="delta"))

# %% [code]
# stoichiometry matrix displayed as a data frame
m.get_stoichiometric_df()

# %% [code]
# initial population sizes
y0 = {'S': 1072.,
     'I': 15.}

m.get_fluxes_df(y0)

# %% [code]
# simulate the system for a period of 80 years and plot all results
s = Simulator(m)
s.initialise(y0)
s.simulate(t_end=70, steps=70*365, **{'atol':1.e-10})

s.plot_all(xlabel='time', ylabel='population size')
plt.show()

# %% [code]
# plot phase plane
s.plot_phase_plane("S", "I", xlabel='S(t)', ylabel='I(t)')
ax=plt.gca()
ax.set_yticks([0,5,10,15,20])
#plt.savefig('siroscillation')
plt.show()

# %% [code]
# If one opens the original publication and compares the above figure will notice that there is a discrepancy between our results.
# After performing parameter scan we found that the plausible results are obtained for 
# b = 0.016 instead of b = 0.0141

# %% [code]
# simulate the system for a period of 80 years and plot all results
m = Model(parameters=p, compounds=variables)
m.add_parameter('beta', 0.016)

m.add_reaction(
    rate_name='infecting',
    function=infecting,
    stoichiometry= {"S":-1, "I": 1},
    dynamic_variables=["S", "I"],
    parameters=["beta"],
    reversible=False,
)
#use of the ratelaw for oneline definition of new reaction
m.add_reaction_from_ratelaw(rate_name="vbirth", ratelaw=rl.Constant(product='S', k="alpha"))
m.add_reaction_from_ratelaw(rate_name="lossfromi", ratelaw=rl.MassAction(substrates=["I"], products=[], k_fwd="mu"))
m.add_reaction_from_ratelaw(rate_name="vdeathS", ratelaw=rl.MassAction(substrates=["S"], products=[], k_fwd="delta"))

s = Simulator(m)
s.initialise(y0)
s.simulate(t_end=70, steps=70*365, **{'atol':1.e-10})

# plot phase plane
s.plot_phase_plane("S", "I", xlabel='S(t)', ylabel='I(t)')
ax=plt.gca()
ax.set_yticks([0,5,10,15,20])
plt.show()

# %% [code]
